# Supplementary material for: Characterization of Antimicrobial Resistance and Potential Zoonotic Risk in Uropathogenic Escherichia coli Isolated from Companion Animals, with Genomic Analysis of Virulence Determinants in a Representative Isolate
Source: Trop Med Infect Dis. 2026 Apr 13;11(4):101. doi: 10.3390/tropicalmed11040101 (PMC13120572; doi:10.3390/tropicalmed11040101)
Supplement: Supplementary file 1 [file tropicalmed-11-00101-s001.zip]

Archive with 11 entries (10 files):
- Supplementary Files_UPEC/
- Supplementary Files_UPEC/Supplementary File S1.xlsx
- Supplementary Files_UPEC/Supplementary File S10.xlsx
- Supplementary Files_UPEC/Supplementary File S2.xlsx
- Supplementary Files_UPEC/Supplementary File S3.xlsx
- Supplementary Files_UPEC/Supplementary File S4.xlsx
- Supplementary Files_UPEC/Supplementary File S5.pdf
- Supplementary Files_UPEC/Supplementary File S6.xlsx
- Supplementary Files_UPEC/Supplementary File S7.pdf
- Supplementary Files_UPEC/Supplementary File S8.xlsx
- Supplementary Files_UPEC/Supplementary File S9.xlsx
