# Supplementary material for: Characterization of Antimicrobial Resistance and Potential Zoonotic Risk in Uropathogenic Escherichia coli Isolated from Companion Animals, with Genomic Analysis of Virulence Determinants in a Representative Isolate
Source: Trop Med Infect Dis. 2026 Apr 13;11(4):101. doi: 10.3390/tropicalmed11040101 (PMC13120572; doi:10.3390/tropicalmed11040101)
Supplement: Supplementary file 1 [file tropicalmed-11-00101-s001.zip › Supplementary Files_UPEC/Supplementary File S1.xlsx]

## Sheet: PCR primer list
Primer Sequences Used for PCR Amplification of Urovirulence Genes and Phylo-typing
Multiplex PCR for urovirulence genes in UPEC isolates - Primer sequences
Target	Primer sequence (5′–3′)		Product size (bp)	Reference
	Forward primer	Reverse primer
vat	TCAGGACACGTTCAGGCATTCAGT	GGCCAGAACATTTGCTCCCTTGTT	1100	https://doi.org/10.1128/mbio.00066-11
fyuA	GTAAACAATCTTCCCGCTCGGCAT	TGACGATTAACGAACCGGAAGGGA	850	https://doi.org/10.1128/mbio.00066-11
chuA	CTGAAACCATGACCGTTACG	TTGTAGTAACGCACTAAACC	652	10.1128/IAI.00752-12
yfcV	ACATGGAGACCACGTTCACC	GTAATCTGGAATGTGGTCAGG	292	https://doi.org/10.1128/iai.05621-11
Quadruplex PCR for phylo-typing of UPEC isolates - Primer sequences
Target	Primer sequence (5′–3′)		Product size (bp)	Reference
	Forward primer	Reverse primer
chuA	ATGGTACCGGACGAACCAAC	TGCCGCCAGTACCAAAGACA	288	https://doi.org/10.1111/1758-2229.12019; https://doi.org/10.1128/AEM.66.10.4555-4558.2000
yjaA	CAAACGTGAAGTGTCAGGAG	AATGCGTTCCTCAACCTGTG	211	https://doi.org/10.1111/1758-2229.12019
TspE4.C2	CACTATTCGTAAGGTCATCC	AGTTTATCGCTGCGGGTCGC	152	https://doi.org/10.1111/1758-2229.12019
arpA	AACGCTATTCGCCAGCTTGC	TCTCCCCATACCGTACGCTA	400	https://doi.org/10.1111/1758-2229.12019; 10.1128/JCM.42.4.1770–1772.2004
