# Supplementary material for: Characterization of Antimicrobial Resistance and Potential Zoonotic Risk in Uropathogenic Escherichia coli Isolated from Companion Animals, with Genomic Analysis of Virulence Determinants in a Representative Isolate
Source: Trop Med Infect Dis. 2026 Apr 13;11(4):101. doi: 10.3390/tropicalmed11040101 (PMC13120572; doi:10.3390/tropicalmed11040101)
Supplement: Supplementary file 1 [file tropicalmed-11-00101-s001.zip › Supplementary Files_UPEC/Supplementary File S10.xlsx]

## Sheet: AMR genes of S7
Details of the AMR genes identified using CARD and ResFinder database
Using CARD database									Using ResFinder database
Gene	% Identity	Query / HSP Length	Contig	Position in contig	Predicted phenotype	Compound class	Gene ARO		Gene	% Identity	Query / HSP Length	Contig	Position in contig	Predicted phenotype	Compound class	Accession number
CARD_103368 EC-5	99.9118	1134 / 1134	8chr1	1582155..1583288	antibiotic inactivation enzyme	cephalosporin	3006880		aadA2	99.6269	802 / 819	8pla1	95173..95976	Aminoglycoside resistance	aminoglycoside	https://www.ncbi.nlm.nih.gov/nuccore/NC
CARD_101810 TEM-105	99.768	861 / 861	8pla1	84940..85801	antibiotic inactivation enzyme	antibiotic molecule	3000968		blaTEM-1B	99.884	861 / 861	8pla1	84940..85801	Beta-lactam resistance	beta-lactam	https://www.ncbi.nlm.nih.gov/nuccore/AY458016
CARD_100115 TEM-198	99.768	861 / 861	8pla1	84940..85801	antibiotic inactivation enzyme	antibiotic molecule	3001057		blaTEM-1B	100	861 / 861	8pla3	3565..4425	Beta-lactam resistance	beta-lactam	https://www.ncbi.nlm.nih.gov/nuccore/AY458016
CARD_100304 TEM-166	99.768	861 / 861	8pla1	84940..85801	antibiotic inactivation enzyme	antibiotic molecule	3001032		mph(A)	99.6746	921 / 921	8pla1	103942..104863	Macrolide resistance	macrolide	https://www.ncbi.nlm.nih.gov/nuccore/U36578
CARD_100287 TEM-148	99.768	861 / 861	8pla1	84940..85801	antibiotic inactivation enzyme	antibiotic molecule	3001015		aph(6)-Id	99.8805	837 / 837	8pla1	86032..86868	N/A	aminoglycoside	https://www.ncbi.nlm.nih.gov/nuccore/M28829
CARD_100346 TEM-214	99.768	861 / 861	8pla1	84940..85801	antibiotic inactivation enzyme	antibiotic molecule	3001391		aph(3'')-Ib	99.8756	804 / 804	8pla1	86868..87671	N/A	aminoglycoside	https://www.ncbi.nlm.nih.gov/nuccore/AF321551
CARD_101739 TEM-70	99.768	861 / 861	8pla1	84940..85801	antibiotic inactivation enzyme	antibiotic molecule	3000936		sul2	100	816 / 816	8pla1	87732..88547	Sulphonamide resistance	sulphonamide	https://www.ncbi.nlm.nih.gov/nuccore/AY034138
CARD_100488 TEM-95	99.768	861 / 861	8pla1	84940..85801	antibiotic inactivation enzyme	antibiotic molecule	3000962		sul1	99.8847	867 / 867	8pla1	96454..97320	Sulphonamide resistance	sulphonamide	https://www.ncbi.nlm.nih.gov/nuccore/EU780013
CARD_101764 TEM-208	99.768	861 / 861	8pla1	84940..85801	antibiotic inactivation enzyme	antibiotic molecule	3001385		dfrA12	100	498 / 498	8pla1	94278..94775	Trimethoprim resistance	trimethoprim	https://www.ncbi.nlm.nih.gov/nuccore/AM040708
CARD_101556 TEM-135	99.768	861 / 861	8pla1	84940..85801	antibiotic inactivation enzyme	penicillin	3000999
CARD_102809 TEM-31	99.768	861 / 861	8pla1	84940..85801	antibiotic inactivation enzyme	antibiotic molecule	3000901
CARD_100272 TEM-207	99.768	861 / 861	8pla1	84940..85801	antibiotic inactivation enzyme	antibiotic molecule	3001384
CARD_101798 TEM-76	99.768	861 / 861	8pla1	84940..85801	antibiotic inactivation enzyme	antibiotic molecule	3000942
CARD_100678 TEM-30	99.768	861 / 861	8pla1	84940..85801	antibiotic inactivation enzyme	antibiotic molecule	3000900
CARD_100045 TEM-34	99.768	861 / 861	8pla1	84940..85801	antibiotic inactivation enzyme	antibiotic molecule	3000904
CARD_101839 TEM-215	99.768	861 / 861	8pla1	84940..85801	antibiotic inactivation enzyme	antibiotic molecule	3001392
CARD_102704 TEM-228	99.768	861 / 861	8pla1	84940..85801	antibiotic inactivation enzyme	antibiotic molecule	3005259
CARD_101027 TEM-186	99.768	861 / 861	8pla1	84940..85801	antibiotic inactivation enzyme	antibiotic molecule	3001046
CARD_101553 TEM-143	99.768	861 / 861	8pla1	84940..85801	antibiotic inactivation enzyme	antibiotic molecule	3001006
CARD_101620 TEM-127	99.768	861 / 861	8pla1	84940..85801	antibiotic inactivation enzyme	antibiotic molecule	3000989
CARD_102820 TEM-234	99.768	861 / 861	8pla1	84940..85801	antibiotic inactivation enzyme	antibiotic molecule	3005265
CARD_100325 TEM-1	99.768	861 / 861	8pla1	84940..85801	antibiotic inactivation enzyme	beta-lactam antibiotic	3000873
CARD_100284 TEM-176	99.768	861 / 861	8pla1	84940..85801	antibiotic inactivation enzyme	antibiotic molecule	3001041
CARD_100376 TEM-33	99.768	861 / 861	8pla1	84940..85801	antibiotic inactivation enzyme	antibiotic molecule	3000903
CARD_100692 TEM-217	99.768	861 / 861	8pla1	84940..85801	antibiotic inactivation enzyme	antibiotic molecule	3001394
CARD_100426 TEM-128	99.768	861 / 861	8pla1	84940..85801	antibiotic inactivation enzyme	antibiotic molecule	3000990
CARD_100194 TEM-206	99.768	861 / 861	8pla1	84940..85801	antibiotic inactivation enzyme	antibiotic molecule	3001383
CARD_100949 APH(6)-Id	99.7611	837 / 837	8pla1	86032..86868	antibiotic inactivation enzyme	streptomycin	3002660
CARD_101686 APH(3'')-Ib	99.6269	804 / 804	8pla1	86868..87671	antibiotic inactivation enzyme	streptomycin	3002639
CARD_101414 aadA3	98.4848	790 / 792	8pla1	95183..95974	antibiotic inactivation enzyme	aminoglycoside antibiotic	3002603
CARD_101124 aadA2	99.6164	780 / 780	8pla1	95195..95976	antibiotic inactivation enzyme	aminoglycoside antibiotic	3002602
CARD_104738 Mrx	100	1239 / 1239	8pla1	102723..103961	antibiotic inactivation enzyme	macrolide antibiotic	3003839
CARD_101137 mphA	100	906 / 906	8pla1	103958..104863	antibiotic inactivation enzyme	macrolide antibiotic	3000316
CARD_100194 TEM-206	99.8839	861 / 861	8pla3	3565..4425	antibiotic inactivation enzyme	antibiotic molecule	3001383
CARD_100304 TEM-166	99.8839	861 / 861	8pla3	3565..4425	antibiotic inactivation enzyme	antibiotic molecule	3001032
CARD_100692 TEM-217	99.8839	861 / 861	8pla3	3565..4425	antibiotic inactivation enzyme	antibiotic molecule	3001394
CARD_100488 TEM-95	99.8839	861 / 861	8pla3	3565..4425	antibiotic inactivation enzyme	antibiotic molecule	3000962
CARD_101839 TEM-215	99.8839	861 / 861	8pla3	3565..4425	antibiotic inactivation enzyme	antibiotic molecule	3001392
CARD_101027 TEM-186	99.8839	861 / 861	8pla3	3565..4425	antibiotic inactivation enzyme	antibiotic molecule	3001046
CARD_101810 TEM-105	99.8839	861 / 861	8pla3	3565..4425	antibiotic inactivation enzyme	antibiotic molecule	3000968
CARD_101553 TEM-143	99.8839	861 / 861	8pla3	3565..4425	antibiotic inactivation enzyme	antibiotic molecule	3001006
CARD_100678 TEM-30	99.8839	861 / 861	8pla3	3565..4425	antibiotic inactivation enzyme	antibiotic molecule	3000900
CARD_100346 TEM-214	99.8839	861 / 861	8pla3	3565..4425	antibiotic inactivation enzyme	antibiotic molecule	3001391
CARD_102809 TEM-31	99.8839	861 / 861	8pla3	3565..4425	antibiotic inactivation enzyme	antibiotic molecule	3000901
CARD_101764 TEM-208	99.8839	861 / 861	8pla3	3565..4425	antibiotic inactivation enzyme	antibiotic molecule	3001385
CARD_101798 TEM-76	99.8839	861 / 861	8pla3	3565..4425	antibiotic inactivation enzyme	antibiotic molecule	3000942
CARD_101556 TEM-135	99.8839	861 / 861	8pla3	3565..4425	antibiotic inactivation enzyme	penicillin	3000999
CARD_100272 TEM-207	99.8839	861 / 861	8pla3	3565..4425	antibiotic inactivation enzyme	antibiotic molecule	3001384
CARD_100284 TEM-176	99.8839	861 / 861	8pla3	3565..4425	antibiotic inactivation enzyme	antibiotic molecule	3001041
CARD_100045 TEM-34	99.8839	861 / 861	8pla3	3565..4425	antibiotic inactivation enzyme	antibiotic molecule	3000904
CARD_102704 TEM-228	99.8839	861 / 861	8pla3	3565..4425	antibiotic inactivation enzyme	antibiotic molecule	3005259
CARD_101739 TEM-70	99.8839	861 / 861	8pla3	3565..4425	antibiotic inactivation enzyme	antibiotic molecule	3000936
CARD_100376 TEM-33	99.8839	861 / 861	8pla3	3565..4425	antibiotic inactivation enzyme	antibiotic molecule	3000903
CARD_100426 TEM-128	99.8839	861 / 861	8pla3	3565..4425	antibiotic inactivation enzyme	antibiotic molecule	3000990
CARD_100115 TEM-198	99.8839	861 / 861	8pla3	3565..4425	antibiotic inactivation enzyme	antibiotic molecule	3001057
CARD_100325 TEM-1	99.8839	861 / 861	8pla3	3565..4425	antibiotic inactivation enzyme	beta-lactam antibiotic	3000873
CARD_102820 TEM-234	99.8839	861 / 861	8pla3	3565..4425	antibiotic inactivation enzyme	antibiotic molecule	3005265
CARD_100287 TEM-148	99.8839	861 / 861	8pla3	3565..4425	antibiotic inactivation enzyme	antibiotic molecule	3001015
CARD_101620 TEM-127	99.8839	861 / 861	8pla3	3565..4425	antibiotic inactivation enzyme	antibiotic molecule	3000989
CARD_100873 sul2	100	816 / 816	8pla1	87732..88547	antibiotic target replacement protein	sulfonamide antibiotic	3000412
CARD_101045 dfrA12	100	498 / 498	8pla1	94278..94775	antibiotic target replacement protein	trimethoprim	3002858
CARD_100978 sul1	100	840 / 840	8pla1	96481..97320	antibiotic target replacement protein	sulfonamide antibiotic	3000410
CARD_101752 mdtE	98.532	1158 / 1158	8chr1	2369019..2370176	efflux pump complex or subunit conferring antibiotic resistance	antibiotic molecule	3000795
CARD_101352 AcrE	98.791	1158 / 1158	8chr1	2621607..2622764	efflux pump complex or subunit conferring antibiotic resistance	antibiotic molecule	3000499
CARD_101607 emrA	98.2097	1173 / 1173	8chr1	3375902..3377074	efflux pump complex or subunit conferring antibiotic resistance	antibiotic molecule	3000027
CARD_101307 acrD	98.0411	3114 / 3114	8chr1	3601712..3604825	efflux pump complex or subunit conferring antibiotic resistance	aminoglycoside antibiotic	3000491
CARD_104541 YojI	98.0535	1644 / 1644	8chr1	3867636..3869279	efflux pump complex or subunit conferring antibiotic resistance	microcin J25	3003952
CARD_100343 mdtH	98.1803	1209 / 1209	8chr2	100730..101938	efflux pump complex or subunit conferring antibiotic resistance	fluoroquinolone antibiotic	3001216
CARD_100550 mdtG	98.207	1227 / 1227	8chr2	110567..111793	efflux pump complex or subunit conferring antibiotic resistance	fosfomycin	3001329
CARD_102067 msbA	98.056	1749 / 1749	8chr2	345786..347534	efflux pump complex or subunit conferring antibiotic resistance	metronidazole	3003950
CARD_102196 Escherichia coli acrA	99.1625	1194 / 1194	8chr2	770720..771913	efflux pump complex or subunit conferring antibiotic resistance	antibiotic molecule	3004043
CARD_101010 acrB	98.6349	3150 / 3150	8chr2	771936..775085	efflux pump complex or subunit conferring antibiotic resistance	antibiotic molecule	3000216
CARD_102592 qacEdelta1	100	348 / 348	8pla1	96140..96487	efflux pump complex or subunit conferring antibiotic resistance	disinfecting agents and antiseptics	3005010
CARD_101768 marA	98.6979	384 / 384	8chr1	361601..361984	protein modulating permeability to antibiotic	antibiotic molecule	3000263
CARD_101142 H-NS	99.2754	414 / 414	8chr1	102221..102634	protein(s) and two-component regulatory system modulating antibiotic efflux	antibiotic molecule	3000676
CARD_104741 leuO	100	945 / 945	8chr1	1191203..1192147	protein(s) and two-component regulatory system modulating antibiotic efflux	antibiotic molecule	3003843
CARD_100132 cpxA	98.4716	1374 / 1374	8chr1	1892727..1894100	protein(s) and two-component regulatory system modulating antibiotic efflux	antibiotic molecule	3000830
CARD_101997 gadW	99.8628	729 / 729	8chr1	2364790..2365518	protein(s) and two-component regulatory system modulating antibiotic efflux	antibiotic molecule	3003838
CARD_100802 CRP	99.2101	633 / 633	8chr1	2550014..2550646	protein(s) and two-component regulatory system modulating antibiotic efflux	antibiotic molecule	3000518
CARD_100601 AcrS	98.3409	663 / 663	8chr1	2623163..2623825	protein(s) and two-component regulatory system modulating antibiotic efflux	antibiotic molecule	3000656
CARD_101223 emrR	98.6817	531 / 531	8chr1	3377201..3377731	protein(s) and two-component regulatory system modulating antibiotic efflux	antibiotic molecule	3000516
CARD_100935 evgA	99.0244	615 / 615	8chr1	3696437..3697051	protein(s) and two-component regulatory system modulating antibiotic efflux	antibiotic molecule	3000832
CARD_101677 bacA	98.1707	820 / 822	8chr1	2823670..2824489	protein(s) conferring antibiotic resistance via molecular bypass	bacitracin	3002986
