# Supplementary material for: Characterization of Antimicrobial Resistance and Potential Zoonotic Risk in Uropathogenic Escherichia coli Isolated from Companion Animals, with Genomic Analysis of Virulence Determinants in a Representative Isolate
Source: Trop Med Infect Dis. 2026 Apr 13;11(4):101. doi: 10.3390/tropicalmed11040101 (PMC13120572; doi:10.3390/tropicalmed11040101)
Supplement: Supplementary file 1 [file tropicalmed-11-00101-s001.zip › Supplementary Files_UPEC/Supplementary File S2.xlsx]

## Sheet: Demographics
Detailed demography of host animals collected from the clinical microbiology, parasitology, and serology laboratory , UF-VH
Lab ID	Name	Sample ID	Host species	Age	Sex	Source	Organism	Date Sample Obtained
491416	UPEC416C	S1	canine	5 months	female	Urine	E. coli	2023-10-21
510087 / 086063	UPEC087C	S2	canine	N/A	male	Urine	E. coli	2023-11-08
508971 / 085544	UPEC971C	S3	canine	10 years	female	Urine	E. coli	2023-10-06
509445 / 085438	UPEC445F	S4	feline	2 years	male	Urine	E. coli	2023-09-29
331102 / 085920	UPEC102C	S5	canine	11 years	female	Urine	E. coli	2023-10-31
323328 / 085689	UPEC689C	S6	canine	7 years	male	Urine	E. coli	2023-10-14
320957 / 087294	UPEC957C	S7	canine	14 years	male	Urine	E. coli	2024-02-01
518096 / 087130	UPEC096F	S8	feline	3 years	male	Urine	E. coli	2024-01-23
292194 / 085642	UPEC194C	S9	canine	12 years	female	Urine	E. coli	2023-10-12
468153 / 085562	UPEC153F	S10	feline	12 years	male	Urine	E. coli	2023-10-07
433338 / 085617	UPEC338C	S11	canine	7 months	female	Urine	E. coli	2023-10-11
508090 / 087071-2	UPEC090C	S12	canine	10 years	female	Urine	E. coli	2024-01-19
509580 / 086420	UPEC580C	S13	canine	10 years	male	Urine	E.coli , Klebsiella pneumoniae	2023-12-06
509284 / 085399	UPEC284C	S14	canine	7 years	female	Urine	E. coli, Enterococcus faecalis	2023-09-27
518846 / 087770-2	UPEC846C	S15	canine	12 years	female	Urine	E.coli, Klebsiella pneumoniae, Proteus mirabilis	2024-03-05
087662-1 / 495293	UPEC293C	S16	canine	8 years	female	Urine	E. colli, Enterococcus faecium	2024-02-27
087602 (24-00805) / 520604	UPEC604C	S17	canine	3 months	female	Urine	E. coli	2024-02-23
087664 / 520877	UPEC877C	S18	canine	9 years	female	Urine	E. coli	2024-02-26
087728 / (24-1077)	UPEC728F	S19	feline	20 years	female	Urine	E. coli	2024-02-29
088057 / (24-01871)	UPEC057C	S20	canine	2 months	female	Urine	E. coli	2024-03-20
521089 / 087863	UPEC089C	S21	canine	6 years	female	Urine	E. coli	2024-03-09
087806 / 521700 / (24-01278)	UPEC700C	S22	canine	16 years	female	Urine	E. coli	2024-03-07
88172 / 517081 / (24-2178)	UPEC081F	S23	feline	12 years	female	Urine	E. coli	2024-03-29
88161 / 519838 / (24-2163)	UPEC838C	S24	canine	2 months	female	Urine	E. coli	2024-03-28
88149 / 521515 / (24-2122)	UPEC515C	S25	canine	8 years	female	Urine	E. coli	2024-03-28
88168 /(24-02162)	UPEC168C	S26	canine	6 years	female	Urine	E. coli	2024-03-28
538298 / 24-10922	UPEC298F	S27	feline	9 years	male	Urine	E. coli	2024-10-04
537201 / 24-10183	UPEC201C	S28	canine	8 years	male	Urine	E. coli	2024-09-19
498255 / 24-10248	UPEC255C	S29	canine	13 years	female	Urine	E. coli	2024-09-19
529063 / 24-10023	UPEC063C	S30	canine	2 years	female	Urine	E. coli	2024-09-13
343089 / 24-09941	UPEC941C	S31	canine	17 years	male	Urine	E. coli, Klebsiella pneumoniae	2024-09-13
262441 / 24-09604	UPEC441C	S32	canine	12 years	female	Urine	E. coli	2024-09-06
536466 / 24-09741	UPEC466C	S33	canine	6 months	female	Urine	E. coli	2024-09-08
486917 / 24-06942	UPEC917C	S34	canine	1 month	female	Urine	E. coli, Enterococcus faecalis	2024-07-10
535966 / 24-09464	UPEC966C	S35	canine	12 years	male	Urine	E. coli	2024-09-03
535665 / 090610	UPEC665C	S36	canine	2 years	female	Urine	E. coli	2024-09-01
461139 / 24-09084	UPEC139C	S37	canine	8 months	female	Urine	E. coli	2024-08-27
541117 / 24-12533	UPEC117C	S38	canine	6 years	male	Urine	E. coli	2024-11-09
543785 / 14085-1	UPEC785F	S39	feline	N/A	male	Urine	E. coli, Enterococcus faecalis	2024-12-16
539403 / 24-14182	UPEC403C	S40	canine	5 years	female	Urine	E. coli	2024-12-17
389821 / 24-08155	UPEC821F	S41	feline	7 years	male	Urine	E. coli	2024-08-07
533328 / 24-07910	UPEC328C	S42	canine	2 months	female	Urine	E. coli	2024-07-31
