# Supplementary material for: Characterization of Antimicrobial Resistance and Potential Zoonotic Risk in Uropathogenic Escherichia coli Isolated from Companion Animals, with Genomic Analysis of Virulence Determinants in a Representative Isolate
Source: Trop Med Infect Dis. 2026 Apr 13;11(4):101. doi: 10.3390/tropicalmed11040101 (PMC13120572; doi:10.3390/tropicalmed11040101)
Supplement: Supplementary file 1 [file tropicalmed-11-00101-s001.zip › Supplementary Files_UPEC/Supplementary File S3.xlsx]

## Sheet: Kirby-Bauer
Antimicrobial susceptibility test results of 42 UPEC isolates
		FOX30 (beta lactam)		C30 (Amphenicol)		TE30 (Tetracycline)		D30 (Tetracycline)		GM10 (Aminoglycosdie)		IPM10 (betalactam)		FEP30 (betalactam)		AN30 / AK30 (Aminoglycoside)
Lab ID	Sample ID	ZD-Mean	S/I/R	ZD-Mean	S/I/R	ZD-Mean	S/I/R	ZD-Mean	S/I/R	ZD-Mean	S/I/R	ZD-Mean	S/I/R	ZD-Mean	S/I/R	ZD-Mean	S/I/R
491416	S1	25	S	22	S	20	S	19	S	20	S	29	S	33	S	20	S
510087 / 086063	S2	27.7	S	24.7	S	21.7	S	22	S	20.7	S	31.7	S	38.3	S	25	S
508971 / 085544	S3	24.7	S	21.3	S	19.7	S	17	S	18.7	S	30	S	34	S	21	S
509445 / 085438	S4	26	S	24	S	20	S	20	S	19.7	S	29.7	S	35	S	22	S
331102 / 085920	S5	25	S	25	S	21	S	17.3	S	16.3	S	29	S	34.7	S	19	I
323328 / 085689	S6	28	S	25	S	0	R	0	R	18	S	31	S	36	S	22	S
320957 / 087294	S7	26	S	21.7	S	20	S	19	S	20.7	S	29	S	33.3	S	22	S
518096 / 087130	S8	25	S	21.7	S	20	S	18	S	21.3	S	29	S	33.3	S	21	S
292194 / 085642	S9	26	S	23.7	S	24	S	21.3	S	22.7	S	28	S	33	S	22	S
468153 / 085562	S10	25	S	24	S	22.7	S	20	S	20	S	29	S	31	S	21	S
433338 / 085617	S11	27	S	24	S	11.3	R	16.3	S	19	S	37	S	30	S	19	I
508090 / 087071-2	S12	0	R	17	I	0	R	0	R	20	S	27.7	S	0	R	18	I
509580 / 086420	S13	0	R	21	S	0	R	9	R	7	R	9.7	R	12	R	18	I
509284 / 085399	S14	24	S	21	S	22	S	20	S	22	S	27	S	30	S	19	I
518846 / 087770-2	S15	0	R	19.7	S	18	S	17.7	S	0	R	21	I	22	I	22	S
087662-1 / 495293	S16	0	R	0	R	0	R	0	R	15	I	18	R	0	R	19	I
087602 (24-00805) / 520604	S17	27	S	21.7	S	0	R	0	R	0	R	31.7	S	35	S	22	S
087664 / 520877	S18	27	S	23	S	20	S	18	S	20	S	28	S	32	S	20	S
087728 (24-1077)	S19	20	S	15	I	19.7	S	19	S	19	S	28	S	28	S	19	I
088057 (24-01871)	S20	23	S	18.3	S	19	S	17.7	S	21	S	28	S	33.3	S	20	I
521089 / 087863	S21	24	S	21	S	20	S	19	S	18	S	24	S	30.3	S	18	I
087806 / 521700 (24-01278)	S22	23.7	S	20	S	0	R	0	R	22.3	S	29.3	S	8.3	R	22	S
88172 / 517081 (24-2178)	S23	18	S	23	S	23.3	S	20	S	21	S	30	S	35	S	23	S
88161 / 519838 (24-2163)	S24	22	S	24.3	S	20	S	20	S	21	S	31	S	31	S	21	S
88149 / 521515 (24-2122)	S25	26	S	21	S	20.7	S	20	S	22	S	28.7	S	32.7	S	21	S
88168 /(24-02162)	S26	24.7	S	22.3	S	19	S	19	S	22	S	28	S	33	S	22	S
538298 / 24-10922	S27	25.7	S	25	S	21.7	S	19	S	19.7	S	30	S	34	S	21	S
537201 / 24-10183	S28	28	S	20	S	0	R	0	R	20.3	S	37.7	S	33.3	S	21	S
498255 / 24-10248	S29	24.3	S	27	S	0	R	13	I	20	S	29	S	32	S	21	S
529063 / 24-10023	S30	24.7	S	23.7	S	22.3	S	18	S	20	S	29	S	33.7	S	21	S
343089 / 24-09941	S31	25	S	22.3	S	21	S	19.3	S	20	S	28.3	S	31	S	20	S
262441 / 24-09604	S32	24.7	S	20.3	S	20.3	S	19.3	S	20	S	28	S	33	S	22	S
536466 / 24-09741	S33	23	S	26	S	26	S	21.3	S	20.7	S	31	S	35	S	21	S
486917 / 24-06942	S34	27.3	S	25	S	22.7	S	20.7	S	20	S	27.3	S	34.3	S	10	R
535966 / 24-09464	S35	25.7	S	26.3	S	20	S	20.3	S	21	S	28.7	S	35	S	21	S
535665 / 090610	S36	25	S	26	S	24.3	S	20.7	S	20.7	S	29.3	S	34	S	22	S
461139 / 24-09084	S37	26	S	20.3	S	23.7	S	19	S	22.3	S	29	S	35	S	21	S
541117 / 24-12533	S38	27.7	S	25.7	S	23	S	20.3	S	20.7	S	31	S	35.3	S	22	S
543785 / 14085-1	S39	25	S	27	S	25	S	24	S	20	S	29.7	S	38.3	S	20	S
539403 / 24-14182	S40	0	R	21.3	S	0	R	0	R	7	R	12.7	R	0	R	20	S
389821 / 24-08155	S41	26	S	24	S	23	S	19.3	S	20	S	28.3	S	35	S	21	S
533328 / 24-07910	S42	26	S	24.3	S	21	S	18.7	S	20.3	S	29	S	35	S	22	S
