# Supplementary material for: Characterization of Antimicrobial Resistance and Potential Zoonotic Risk in Uropathogenic Escherichia coli Isolated from Companion Animals, with Genomic Analysis of Virulence Determinants in a Representative Isolate
Source: Trop Med Infect Dis. 2026 Apr 13;11(4):101. doi: 10.3390/tropicalmed11040101 (PMC13120572; doi:10.3390/tropicalmed11040101)
Supplement: Supplementary file 1 [file tropicalmed-11-00101-s001.zip › Supplementary Files_UPEC/Supplementary File S4.xlsx]

## Sheet: Virulence PCR
Urovirulence genes distribution in 42 UPEC isolates
		Bands 1/0
		vat	fyuA	chuA	yfcV
Lab ID	Sample ID	1100bp	850bp	652bp	292bp
491416	S1	0	1	1	1
510087 / 086063	S2	1	1	1	1
508971 / 085544	S3	0	0	0	1
509445 / 085438	S4	0	0	0	1
331102 / 085920	S5	0	1	1	1
323328 / 085689	S6	1	1	1	1
320957 / 087294	S7	1	1	1	1
518096 / 087130	S8	1	1	1	1
292194 / 085642	S9	1	1	1	1
468153 / 085562	S10	1	1	1	1
433338 / 085617	S11	1	1	1	1
508090(no CRE) / 087071-2	S12	0	0	0	0
509580 / 086420	S13	0	0	0	0
509284 / 085399	S14	0	1	1	1
518846 / 087770-2	S15	0	1	1	1
087662-1 / 495293	S16	0	1	0	0
087602 (24-00805) / 520604	S17	1	1	1	1
087664 / 520877	S18	0	1	1	1
087728 (24-1077)	S19	0	1	1	1
088057 (24-01871)	S20	0	0	0	0
521089 / 087863	S21	1	1	1	1
087806 / 521700 (24-01278)	S22	0	1	0	0
88172 / 517081 (24-2178)	S23	1	1	1	1
88161 / 519838 (24-2163)	S24	0	0	0	0
88149 / 521515 (24-2122)	S25	0	1	1	1
88168 /(24-02162)	S26	1	1	0	1
538298 / 24-10922	S27	1	1	1	1
537201 / 24-10183	S28	1	1	1	1
498255 / 24-10248	S29	0	1	1	1
529063 / 24-10023	S30	1	1	1	1
343089 / 24-09941	S31	0	1	0	0
262441 / 24-09604	S32	1	1	1	1
536466 / 24-09741	S33	1	1	1	1
486917 / 24-06942	S34	1	1	1	1
535966 / 24-09464	S35	1	1	1	1
535665 / 090610	S36	1	1	1	1
461139 / 24-09084	S37	1	1	1	1
541117 / 24-12533	S38	1	1	1	1
543785 / 14085-1	S39	1	1	1	1
539403 / 24-14182	S40	0	0	0	0
389821 / 24-08155	S41	1	1	1	1
533328 / 24-07910	S42	0	0	0	0
