# Supplementary material for: Characterization of Antimicrobial Resistance and Potential Zoonotic Risk in Uropathogenic Escherichia coli Isolated from Companion Animals, with Genomic Analysis of Virulence Determinants in a Representative Isolate
Source: Trop Med Infect Dis. 2026 Apr 13;11(4):101. doi: 10.3390/tropicalmed11040101 (PMC13120572; doi:10.3390/tropicalmed11040101)
Supplement: Supplementary file 1 [file tropicalmed-11-00101-s001.zip › Supplementary Files_UPEC/Supplementary File S6.xlsx]

## Sheet: Phylogroup PCR
Distribution of phylogenetic markers and subsequent phylogroups of 42 UPEC isolates
		Bands 1/0
		arp	chuA	yjaA	TspE4.C2	Phylogroup
Lab ID	Sample ID	400bp	288bp	211p	152bp
491416	S1	0	1	1	1	B2
510087 / 086063	S2	0	1	1	1	B2
508971 / 085544	S3	0	0	1	1
509445 / 085438	S4	0	1	1	1	B2
331102 / 085920	S5	0	1	1	1	B2
323328 / 085689	S6	0	1	1	1	B2
320957 / 087294	S7	0	1	1	1	B2
518096 / 087130	S8	0	1	1	1	B2
292194 / 085642	S9	0	1	1	1	B2
468153 / 085562	S10	0	1	1	1	B2
433338 / 085617	S11	0	1	1	1	B2
508090(no CRE) / 087071-2	S12	1	0	1	0	A or C
509580 / 086420	S13	1	0	1	0	A or C
509284 / 085399	S14	1	1	1	1
518846 / 087770-2	S15	1	1	0	1	E
087662-1 / 495293	S16	1	0	0	1	B1
087602 (24-00805) / 520604	S17	0	1	1	1	B2
087664 / 520877	S18	1	0	0	1	B1
087728 (24-1077)	S19	0	1	1	1	B2
088057 (24-01871)	S20	0	0	0	1
521089 / 087863	S21	0	1	1	1	B2
087806 / 521700 (24-01278)	S22	0	0	0	1
88172 / 517081 (24-2178)	S23	0	1	1	1	B2
88161 / 519838 (24-2163)	S24	0	0	0	1
88149 / 521515 (24-2122)	S25	0	1	1	1	B2
88168 /(24-02162)	S26	0	1	1	1	B2
538298 / 24-10922	S27	0	1	1	1	B2
537201 / 24-10183	S28	0	1	1	1	B2
498255 / 24-10248	S29	0	1	1	1	B2
529063 / 24-10023	S30	0	1	1	1	B2
343089 / 24-09941	S31	0	0	0	1
262441 / 24-09604	S32	0	1	1	1	B2
536466 / 24-09741	S33	0	1	1	1	B2
486917 / 24-06942	S34	0	1	1	1	B2
535966 / 24-09464	S35	0	1	1	1	B2
535665 / 090610	S36	0	1	1	1	B2
461139 / 24-09084	S37	0	1	1	1	B2
541117 / 24-12533	S38	0	1	1	1	B2
543785 / 14085-1	S39	0	1	1	1	B2
539403 / 24-14182	S40	1	0	1	1
389821 / 24-08155	S41	0	1	0	1	B2
533328 / 24-07910	S42	1	0	0	1	B1
