# Supplementary material for: Characterization of Antimicrobial Resistance and Potential Zoonotic Risk in Uropathogenic Escherichia coli Isolated from Companion Animals, with Genomic Analysis of Virulence Determinants in a Representative Isolate
Source: Trop Med Infect Dis. 2026 Apr 13;11(4):101. doi: 10.3390/tropicalmed11040101 (PMC13120572; doi:10.3390/tropicalmed11040101)
Supplement: Supplementary file 1 [file tropicalmed-11-00101-s001.zip › Supplementary Files_UPEC/Supplementary File S8.xlsx]

## Sheet: Biofilm
The optical density values and biofilm production Data
Lab ID	Sample ID	Average - Urine	Biofilm production
491416	S1	2.113	Positive
510087 / 086063	S2	0.98	Negative
508971 / 085544	S3	1.461	Positive
509445 / 085438	S4	1.423	Positive
331102 / 085920	S5	1.86	Positive
323328 / 085689	S6	2.259	Positive
320957 / 087294	S7	2.321	Positive
518096 / 087130	S8	1.801	Positive
292194 / 085642	S9	1.015	Negative
468153 / 085562	S10	1.82	Positive
433338 / 085617	S11	1.654	Positive
508090(no CRE) / 087071-2	S12	1.613	Positive
509580 / 086420	S13	1.308	Negative
509284 / 085399	S14	2.117	Positive
518846 / 087770-2	S15	1.746	Positive
087662-1 / 495293	S16	1.577	Positive
087602 (24-00805) / 520604	S17	1.712	Positive
087664 / 520877	S18	2.388	Positive
087728 (24-1077)	S19	2.062	Positive
088057 (24-01871)	S20	2.723	Positive
521089 / 087863	S21	1.418	Positive
087806 / 521700 (24-01278)	S22	1.227	Negative
88172 / 517081 (24-2178)	S23	1.089	Negative
88161 / 519838 (24-2163)	S24	2.127	Positive
88149 / 521515 (24-2122)	S25	1.088	Negative
88168 /(24-02162)	S26	0.831	Negative
538298 / 24-10922	S27	1.269	Negative
537201 / 24-10183	S28	0.699	Negative
498255 / 24-10248	S29	1.332	Positive
529063 / 24-10023	S30	0.915	Negative
343089 / 24-09941	S31	1.133	Negative
262441 / 24-09604	S32	1.665	Positive
536466 / 24-09741	S33	1.009	Negative
486917 / 24-06942	S34	0.75	Negative
535966 / 24-09464	S35	2.126	Positive
535665 / 090610	S36	1.155	Negative
461139 / 24-09084	S37	1.509	Positive
541117 / 24-12533	S38	1.476	Positive
543785 / 14085-1	S39	1.153	Negative
539403 / 24-14182	S40	1.991	Positive
389821 / 24-08155	S41	1.589	Positive
533328 / 24-07910	S42	0.976	Negative
CFT073	P1	1.691	Positive
UTI89	P2	3.009	Positive
NC	NC-1	0.334	Negative
NC	NC-2	0.789	Negative
