# Supplementary material for: Characterization of Antimicrobial Resistance and Potential Zoonotic Risk in Uropathogenic Escherichia coli Isolated from Companion Animals, with Genomic Analysis of Virulence Determinants in a Representative Isolate
Source: Trop Med Infect Dis. 2026 Apr 13;11(4):101. doi: 10.3390/tropicalmed11040101 (PMC13120572; doi:10.3390/tropicalmed11040101)
Supplement: Supplementary file 1 [file tropicalmed-11-00101-s001.zip › Supplementary Files_UPEC/Supplementary File S9.xlsx]

## Sheet: Virulence genes of S7
Virulence genes profile of UPEC957C isolate identified using Virulence factor database (VFDB)
Using VFDB
Gene	% Identity	Query / HSP Length	Contig	Position in contig	Virulence factor	Virulence factor ID	Virulence gene	Virulence gene ID	Virulence category ID	Virulence category
VFG000905 (hlyC)	99.4152	513 / 513	8chr1	3013847..3014359	hemolysin	http://www.mgc.ac.cn/cgi-bin/VFs/vfs.cgi?VFID=VF0225	hlyC	http://www.mgc.ac.cn/cgi-bin/VFs/gene.cgi?GeneID=VFG000905	VFC0235	Exotoxin
VFG000906 (hlyA)	99.1545	3075 / 3075	8chr1	3014371..3017445	hemolysin	http://www.mgc.ac.cn/cgi-bin/VFs/vfs.cgi?VFID=VF0225	hlyA	http://www.mgc.ac.cn/cgi-bin/VFs/gene.cgi?GeneID=VFG000906	VFC0235	Exotoxin
VFG000907 (hlyB)	99.5292	2124 / 2124	8chr1	3017516..3019639	hemolysin	http://www.mgc.ac.cn/cgi-bin/VFs/vfs.cgi?VFID=VF0225	hlyB	http://www.mgc.ac.cn/cgi-bin/VFs/gene.cgi?GeneID=VFG000907	VFC0235	Exotoxin
VFG000908 (hlyD)	98.1907	1437 / 1437	8chr1	3019658..3021094	hemolysin	http://www.mgc.ac.cn/cgi-bin/VFs/vfs.cgi?VFID=VF0225	hlyD	http://www.mgc.ac.cn/cgi-bin/VFs/gene.cgi?GeneID=VFG000908	VFC0235	Exotoxin
VFG001444 (aslA)	98.6704	1428 / 1428	8chr1	2031184..2032612	AslA	http://www.mgc.ac.cn/cgi-bin/VFs/vfs.cgi?VFID=VF0238	aslA	http://www.mgc.ac.cn/cgi-bin/VFs/gene.cgi?GeneID=VFG001444	VFC0083	Invasion
VFG012493 (cnf1)	99.6388	3045 / 3045	8chr1	3022042..3025086	CNF-1	http://www.mgc.ac.cn/cgi-bin/VFs/vfs.cgi?VFID=VF0226	cnf1	http://www.mgc.ac.cn/cgi-bin/VFs/gene.cgi?GeneID=VFG012493	VFC0235	Exotoxin
VFG044172 (chuV)	100	771 / 771	8chr1	2374205..2374975	Chu	http://www.mgc.ac.cn/cgi-bin/VFs/vfs.cgi?VFID=VF0227	chuV	http://www.mgc.ac.cn/cgi-bin/VFs/gene.cgi?GeneID=VFG044172	VFC0272	Nutritional/Metabolic factor
VFG000922 (chuU)	99.8993	993 / 993	8chr1	2374972..2375964	Chu	http://www.mgc.ac.cn/cgi-bin/VFs/vfs.cgi?VFID=VF0227	chuU	http://www.mgc.ac.cn/cgi-bin/VFs/gene.cgi?GeneID=VFG000922	VFC0272	Nutritional/Metabolic factor
VFG000921 (chuY)	100	624 / 624	8chr1	2376013..2376636	Chu	http://www.mgc.ac.cn/cgi-bin/VFs/vfs.cgi?VFID=VF0227	chuY	http://www.mgc.ac.cn/cgi-bin/VFs/gene.cgi?GeneID=VFG000921	VFC0272	Nutritional/Metabolic factor
VFG000920 (chuX)	100	495 / 495	8chr1	2376636..2377130	Chu	http://www.mgc.ac.cn/cgi-bin/VFs/vfs.cgi?VFID=VF0227	chuX	http://www.mgc.ac.cn/cgi-bin/VFs/gene.cgi?GeneID=VFG000920	VFC0272	Nutritional/Metabolic factor
VFG000919 (chuW)	99.9253	1338 / 1338	8chr1	2377143..2378480	Chu	http://www.mgc.ac.cn/cgi-bin/VFs/vfs.cgi?VFID=VF0227	chuW	http://www.mgc.ac.cn/cgi-bin/VFs/gene.cgi?GeneID=VFG000919	VFC0272	Nutritional/Metabolic factor
VFG000918 (chuT)	100	915 / 915	8chr1	2378500..2379414	Chu	http://www.mgc.ac.cn/cgi-bin/VFs/vfs.cgi?VFID=VF0227	chuT	http://www.mgc.ac.cn/cgi-bin/VFs/gene.cgi?GeneID=VFG000918	VFC0272	Nutritional/Metabolic factor
VFG000917 (chuA)	99.9496	1983 / 1983	8chr1	2380098..2382080	Chu	http://www.mgc.ac.cn/cgi-bin/VFs/vfs.cgi?VFID=VF0227	chuA	http://www.mgc.ac.cn/cgi-bin/VFs/gene.cgi?GeneID=VFG000917	VFC0272	Nutritional/Metabolic factor
VFG000916 (chuS)	100	1029 / 1029	8chr1	2382129..2383157	Chu	http://www.mgc.ac.cn/cgi-bin/VFs/vfs.cgi?VFID=VF0227	chuS	http://www.mgc.ac.cn/cgi-bin/VFs/gene.cgi?GeneID=VFG000916	VFC0272	Nutritional/Metabolic factor
VFG049164 (clbS)	99.6101	513 / 513	8chr1	917342..917854	Colibactin	http://www.mgc.ac.cn/cgi-bin/VFs/vfs.cgi?VFID=VF0573	clbS	http://www.mgc.ac.cn/cgi-bin/VFs/gene.cgi?GeneID=VFG049164	VFC0235	Exotoxin
VFG049163 (clbQ)	100	723 / 723	8chr1	917889..918611	Colibactin	http://www.mgc.ac.cn/cgi-bin/VFs/vfs.cgi?VFID=VF0573	clbQ	http://www.mgc.ac.cn/cgi-bin/VFs/gene.cgi?GeneID=VFG049163	VFC0235	Exotoxin
VFG049162 (clbP)	99.934	1515 / 1515	8chr1	918604..920118	Colibactin	http://www.mgc.ac.cn/cgi-bin/VFs/vfs.cgi?VFID=VF0573	clbP	http://www.mgc.ac.cn/cgi-bin/VFs/gene.cgi?GeneID=VFG049162	VFC0235	Exotoxin
VFG049161 (clbO)	100	2460 / 2460	8chr1	920131..922590	Colibactin	http://www.mgc.ac.cn/cgi-bin/VFs/vfs.cgi?VFID=VF0573	clbO	http://www.mgc.ac.cn/cgi-bin/VFs/gene.cgi?GeneID=VFG049161	VFC0235	Exotoxin
VFG049160 (clbN)	100	4368 / 4368	8chr1	922621..926988	Colibactin	http://www.mgc.ac.cn/cgi-bin/VFs/vfs.cgi?VFID=VF0573	clbN	http://www.mgc.ac.cn/cgi-bin/VFs/gene.cgi?GeneID=VFG049160	VFC0235	Exotoxin
VFG049159 (clbM)	99.9306	1440 / 1440	8chr1	926985..928424	Colibactin	http://www.mgc.ac.cn/cgi-bin/VFs/vfs.cgi?VFID=VF0573	clbM	http://www.mgc.ac.cn/cgi-bin/VFs/gene.cgi?GeneID=VFG049159	VFC0235	Exotoxin
VFG049158 (clbL)	100	1464 / 1464	8chr1	928486..929949	Colibactin	http://www.mgc.ac.cn/cgi-bin/VFs/vfs.cgi?VFID=VF0573	clbL	http://www.mgc.ac.cn/cgi-bin/VFs/gene.cgi?GeneID=VFG049158	VFC0235	Exotoxin
VFG049157 (clbK)	99.9536	6465 / 6465	8chr1	929942..936406	Colibactin	http://www.mgc.ac.cn/cgi-bin/VFs/vfs.cgi?VFID=VF0573	clbK	http://www.mgc.ac.cn/cgi-bin/VFs/gene.cgi?GeneID=VFG049157	VFC0235	Exotoxin
VFG049156 (clbJ)	99.9067	6432 / 6432	8chr1	936417..942848	Colibactin	http://www.mgc.ac.cn/cgi-bin/VFs/vfs.cgi?VFID=VF0573	clbJ	http://www.mgc.ac.cn/cgi-bin/VFs/gene.cgi?GeneID=VFG049156	VFC0235	Exotoxin
VFG049155 (clbI)	99.967	3033 / 3033	8chr1	942961..945993	Colibactin	http://www.mgc.ac.cn/cgi-bin/VFs/vfs.cgi?VFID=VF0573	clbI	http://www.mgc.ac.cn/cgi-bin/VFs/gene.cgi?GeneID=VFG049155	VFC0235	Exotoxin
VFG049154 (clbH)	99.9583	4797 / 4797	8chr1	946043..950839	Colibactin	http://www.mgc.ac.cn/cgi-bin/VFs/vfs.cgi?VFID=VF0573	clbH	http://www.mgc.ac.cn/cgi-bin/VFs/gene.cgi?GeneID=VFG049154	VFC0235	Exotoxin
VFG049153 (clbG)	100	1269 / 1269	8chr1	950887..952155	Colibactin	http://www.mgc.ac.cn/cgi-bin/VFs/vfs.cgi?VFID=VF0573	clbG	http://www.mgc.ac.cn/cgi-bin/VFs/gene.cgi?GeneID=VFG049153	VFC0235	Exotoxin
VFG049152 (clbF)	100	1131 / 1131	8chr1	952152..953282	Colibactin	http://www.mgc.ac.cn/cgi-bin/VFs/vfs.cgi?VFID=VF0573	clbF	http://www.mgc.ac.cn/cgi-bin/VFs/gene.cgi?GeneID=VFG049152	VFC0235	Exotoxin
VFG049151 (clbE)	99.5984	249 / 249	8chr1	953286..953534	Colibactin	http://www.mgc.ac.cn/cgi-bin/VFs/vfs.cgi?VFID=VF0573	clbE	http://www.mgc.ac.cn/cgi-bin/VFs/gene.cgi?GeneID=VFG049151	VFC0235	Exotoxin
VFG049150 (clbD)	100	870 / 870	8chr1	953564..954433	Colibactin	http://www.mgc.ac.cn/cgi-bin/VFs/vfs.cgi?VFID=VF0573	clbD	http://www.mgc.ac.cn/cgi-bin/VFs/gene.cgi?GeneID=VFG049150	VFC0235	Exotoxin
VFG049149 (clbC)	99.9616	2601 / 2601	8chr1	954443..957043	Colibactin	http://www.mgc.ac.cn/cgi-bin/VFs/vfs.cgi?VFID=VF0573	clbC	http://www.mgc.ac.cn/cgi-bin/VFs/gene.cgi?GeneID=VFG049149	VFC0235	Exotoxin
VFG049148 (clbB)	99.9688	9621 / 9621	8chr1	957084..966704	Colibactin	http://www.mgc.ac.cn/cgi-bin/VFs/vfs.cgi?VFID=VF0573	clbB	http://www.mgc.ac.cn/cgi-bin/VFs/gene.cgi?GeneID=VFG049148	VFC0235	Exotoxin
VFG049147 (clbA)	100	735 / 735	8chr1	967311..968045	Colibactin	http://www.mgc.ac.cn/cgi-bin/VFs/vfs.cgi?VFID=VF0573	clbA	http://www.mgc.ac.cn/cgi-bin/VFs/gene.cgi?GeneID=VFG049147	VFC0235	Exotoxin
VFG045794 (csgC)	99.6997	333 / 333	8chr2	120763..121095	Curli fibers	http://www.mgc.ac.cn/cgi-bin/VFs/vfs.cgi?VFID=VF1138	csgC	http://www.mgc.ac.cn/cgi-bin/VFs/gene.cgi?GeneID=VFG045794	VFC0001	Adherence
VFG045793 (csgA)	98.6928	459 / 459	8chr2	121154..121612	Curli fibers	http://www.mgc.ac.cn/cgi-bin/VFs/vfs.cgi?VFID=VF1138	csgA	http://www.mgc.ac.cn/cgi-bin/VFs/gene.cgi?GeneID=VFG045793	VFC0001	Adherence
VFG045792 (csgB)	99.5614	456 / 456	8chr2	121653..122108	Curli fibers	http://www.mgc.ac.cn/cgi-bin/VFs/vfs.cgi?VFID=VF1138	csgB	http://www.mgc.ac.cn/cgi-bin/VFs/gene.cgi?GeneID=VFG045792	VFC0001	Adherence
VFG045791 (cgsD)	99.6928	651 / 651	8chr2	122861..123511	Curli fibers	http://www.mgc.ac.cn/cgi-bin/VFs/vfs.cgi?VFID=VF1138	cgsD	http://www.mgc.ac.cn/cgi-bin/VFs/gene.cgi?GeneID=VFG045791	VFC0001	Adherence
VFG045790 (cgsE)	98.9744	390 / 390	8chr2	123516..123905	Curli fibers	http://www.mgc.ac.cn/cgi-bin/VFs/vfs.cgi?VFID=VF1138	cgsE	http://www.mgc.ac.cn/cgi-bin/VFs/gene.cgi?GeneID=VFG045790	VFC0001	Adherence
VFG045789 (cgsF)	99.0408	417 / 417	8chr2	123930..124346	Curli fibers	http://www.mgc.ac.cn/cgi-bin/VFs/vfs.cgi?VFID=VF1138	cgsF	http://www.mgc.ac.cn/cgi-bin/VFs/gene.cgi?GeneID=VFG045789	VFC0001	Adherence
VFG045788 (cgsG)	98.2014	834 / 834	8chr2	124373..125206	Curli fibers	http://www.mgc.ac.cn/cgi-bin/VFs/vfs.cgi?VFID=VF1138	cgsG	http://www.mgc.ac.cn/cgi-bin/VFs/gene.cgi?GeneID=VFG045788	VFC0001	Adherence
VFG002413 (ykgK/ecpR)	99.4475	543 / 543	8chr2	945218..945760	ECP	http://www.mgc.ac.cn/cgi-bin/VFs/vfs.cgi?VFID=VF0404	ykgK/ecpR	http://www.mgc.ac.cn/cgi-bin/VFs/gene.cgi?GeneID=VFG002413	VFC0001	Adherence
VFG002414 (yagZ/ecpA)	98.2993	588 / 588	8chr2	945835..946422	ECP	http://www.mgc.ac.cn/cgi-bin/VFs/vfs.cgi?VFID=VF0404	yagZ/ecpA	http://www.mgc.ac.cn/cgi-bin/VFs/gene.cgi?GeneID=VFG002414	VFC0001	Adherence
VFG002416 (yagW/ecpD)	98.9659	1644 / 1644	8chr2	949688..951331	ECP	http://www.mgc.ac.cn/cgi-bin/VFs/vfs.cgi?VFID=VF0404	yagW/ecpD	http://www.mgc.ac.cn/cgi-bin/VFs/gene.cgi?GeneID=VFG002416	VFC0001	Adherence
VFG002417 (yagV/ecpE)	98.3075	709 / 711	8chr2	951300..952008	ECP	http://www.mgc.ac.cn/cgi-bin/VFs/vfs.cgi?VFID=VF0404	yagV/ecpE	http://www.mgc.ac.cn/cgi-bin/VFs/gene.cgi?GeneID=VFG002417	VFC0001	Adherence
VFG000934 (entA)	99.8661	747 / 747	8chr2	659613..660359	Enterobactin	http://www.mgc.ac.cn/cgi-bin/VFs/vfs.cgi?VFID=VF0228	entA	http://www.mgc.ac.cn/cgi-bin/VFs/gene.cgi?GeneID=VFG000934	VFC0272	Nutritional/Metabolic factor
VFG000933 (entB)	99.8834	858 / 858	8chr2	660359..661216	Enterobactin	http://www.mgc.ac.cn/cgi-bin/VFs/vfs.cgi?VFID=VF0228	entB	http://www.mgc.ac.cn/cgi-bin/VFs/gene.cgi?GeneID=VFG000933	VFC0272	Nutritional/Metabolic factor
VFG000932 (entE)	100	1611 / 1611	8chr2	661230..662840	Enterobactin	http://www.mgc.ac.cn/cgi-bin/VFs/vfs.cgi?VFID=VF0228	entE	http://www.mgc.ac.cn/cgi-bin/VFs/gene.cgi?GeneID=VFG000932	VFC0272	Nutritional/Metabolic factor
VFG000931 (entC)	100	1176 / 1176	8chr2	662850..664025	Enterobactin	http://www.mgc.ac.cn/cgi-bin/VFs/vfs.cgi?VFID=VF0228	entC	http://www.mgc.ac.cn/cgi-bin/VFs/gene.cgi?GeneID=VFG000931	VFC0272	Nutritional/Metabolic factor
VFG000924 (fepB)	100	957 / 957	8chr2	664214..665170	Enterobactin	http://www.mgc.ac.cn/cgi-bin/VFs/vfs.cgi?VFID=VF0228	fepB	http://www.mgc.ac.cn/cgi-bin/VFs/gene.cgi?GeneID=VFG000924	VFC0272	Nutritional/Metabolic factor
VFG044165 (entS)	100	1251 / 1251	8chr2	665174..666424	Enterobactin	http://www.mgc.ac.cn/cgi-bin/VFs/vfs.cgi?VFID=VF0228	entS	http://www.mgc.ac.cn/cgi-bin/VFs/gene.cgi?GeneID=VFG044165	VFC0272	Nutritional/Metabolic factor
VFG000926 (fepD)	99.9005	1005 / 1005	8chr2	666535..667539	Enterobactin	http://www.mgc.ac.cn/cgi-bin/VFs/vfs.cgi?VFID=VF0228	fepD	http://www.mgc.ac.cn/cgi-bin/VFs/gene.cgi?GeneID=VFG000926	VFC0272	Nutritional/Metabolic factor
VFG000928 (fepG)	100	993 / 993	8chr2	667536..668528	Enterobactin	http://www.mgc.ac.cn/cgi-bin/VFs/vfs.cgi?VFID=VF0228	fepG	http://www.mgc.ac.cn/cgi-bin/VFs/gene.cgi?GeneID=VFG000928	VFC0272	Nutritional/Metabolic factor
VFG000925 (fepC)	100	816 / 816	8chr2	668525..669340	Enterobactin	http://www.mgc.ac.cn/cgi-bin/VFs/vfs.cgi?VFID=VF0228	fepC	http://www.mgc.ac.cn/cgi-bin/VFs/gene.cgi?GeneID=VFG000925	VFC0272	Nutritional/Metabolic factor
VFG000927 (fepE)	100	1134 / 1134	8chr2	669337..670470	Enterobactin	http://www.mgc.ac.cn/cgi-bin/VFs/vfs.cgi?VFID=VF0228	fepE	http://www.mgc.ac.cn/cgi-bin/VFs/gene.cgi?GeneID=VFG000927	VFC0272	Nutritional/Metabolic factor
VFG000930 (entF)	100	3882 / 3882	8chr2	670717..674598	Enterobactin	http://www.mgc.ac.cn/cgi-bin/VFs/vfs.cgi?VFID=VF0228	entF	http://www.mgc.ac.cn/cgi-bin/VFs/gene.cgi?GeneID=VFG000930	VFC0272	Nutritional/Metabolic factor
VFG044159 (fes)	100	1203 / 1203	8chr2	674816..676018	Enterobactin	http://www.mgc.ac.cn/cgi-bin/VFs/vfs.cgi?VFID=VF0228	fes	http://www.mgc.ac.cn/cgi-bin/VFs/gene.cgi?GeneID=VFG044159	VFC0272	Nutritional/Metabolic factor
VFG000923 (fepA)	100	2241 / 2241	8chr2	676261..678501	Enterobactin	http://www.mgc.ac.cn/cgi-bin/VFs/vfs.cgi?VFID=VF0228	fepA	http://www.mgc.ac.cn/cgi-bin/VFs/gene.cgi?GeneID=VFG000923	VFC0272	Nutritional/Metabolic factor
VFG000929 (entD)	100	621 / 621	8chr2	678676..679296	Enterobactin	http://www.mgc.ac.cn/cgi-bin/VFs/vfs.cgi?VFID=VF0228	entD	http://www.mgc.ac.cn/cgi-bin/VFs/gene.cgi?GeneID=VFG000929	VFC0272	Nutritional/Metabolic factor
VFG042567 (C_RS05810)	100	330 / 330	8chr1	3044825..3045154	F1C fimbriae	http://www.mgc.ac.cn/cgi-bin/VFs/vfs.cgi?VFID=VF0224	C_RS05810	http://www.mgc.ac.cn/cgi-bin/VFs/gene.cgi?GeneID=VFG042567	VFC0001	Adherence
VFG000910 (focI)	99.4444	540 / 540	8chr1	3046148..3046687	F1C fimbriae	http://www.mgc.ac.cn/cgi-bin/VFs/vfs.cgi?VFID=VF0224	focI	http://www.mgc.ac.cn/cgi-bin/VFs/gene.cgi?GeneID=VFG000910	VFC0001	Adherence
VFG000913 (focF)	100	528 / 528	8chr1	3050136..3050663	F1C fimbriae	http://www.mgc.ac.cn/cgi-bin/VFs/vfs.cgi?VFID=VF0224	focF	http://www.mgc.ac.cn/cgi-bin/VFs/gene.cgi?GeneID=VFG000913	VFC0001	Adherence
VFG000914 (focG)	100	504 / 504	8chr1	3050685..3051188	F1C fimbriae	http://www.mgc.ac.cn/cgi-bin/VFs/vfs.cgi?VFID=VF0224	focG	http://www.mgc.ac.cn/cgi-bin/VFs/gene.cgi?GeneID=VFG000914	VFC0001	Adherence
VFG000915 (focH)	100	969 / 969	8chr1	3051181..3052149	F1C fimbriae	http://www.mgc.ac.cn/cgi-bin/VFs/vfs.cgi?VFID=VF0224	focH	http://www.mgc.ac.cn/cgi-bin/VFs/gene.cgi?GeneID=VFG000915	VFC0001	Adherence
VFG042568 (sfaY)	98.6505	741 / 741	8chr1	3052453..3053193	F1C fimbriae	http://www.mgc.ac.cn/cgi-bin/VFs/vfs.cgi?VFID=VF0224	sfaY	http://www.mgc.ac.cn/cgi-bin/VFs/gene.cgi?GeneID=VFG042568	VFC0001	Adherence
VFG042569 (sfaX)	99.2754	552 / 552	8chr1	3053340..3053891	F1C fimbriae	http://www.mgc.ac.cn/cgi-bin/VFs/vfs.cgi?VFID=VF0224	sfaX	http://www.mgc.ac.cn/cgi-bin/VFs/gene.cgi?GeneID=VFG042569	VFC0001	Adherence
VFG042569 (sfaX)	100	552 / 552	8chr2	168548..169099	F1C fimbriae	http://www.mgc.ac.cn/cgi-bin/VFs/vfs.cgi?VFID=VF0224	sfaX	http://www.mgc.ac.cn/cgi-bin/VFs/gene.cgi?GeneID=VFG042569	VFC0001	Adherence
VFG042568 (sfaY)	99.5951	741 / 741	8chr2	169246..169986	F1C fimbriae	http://www.mgc.ac.cn/cgi-bin/VFs/vfs.cgi?VFID=VF0224	sfaY	http://www.mgc.ac.cn/cgi-bin/VFs/gene.cgi?GeneID=VFG042568	VFC0001	Adherence
VFG000915 (focH)	100	969 / 969	8chr2	170290..171258	F1C fimbriae	http://www.mgc.ac.cn/cgi-bin/VFs/vfs.cgi?VFID=VF0224	focH	http://www.mgc.ac.cn/cgi-bin/VFs/gene.cgi?GeneID=VFG000915	VFC0001	Adherence
VFG000914 (focG)	100	504 / 504	8chr2	171251..171754	F1C fimbriae	http://www.mgc.ac.cn/cgi-bin/VFs/vfs.cgi?VFID=VF0224	focG	http://www.mgc.ac.cn/cgi-bin/VFs/gene.cgi?GeneID=VFG000914	VFC0001	Adherence
VFG000913 (focF)	100	528 / 528	8chr2	171776..172303	F1C fimbriae	http://www.mgc.ac.cn/cgi-bin/VFs/vfs.cgi?VFID=VF0224	focF	http://www.mgc.ac.cn/cgi-bin/VFs/gene.cgi?GeneID=VFG000913	VFC0001	Adherence
VFG000911 (focC)	99.4253	696 / 696	8chr2	175016..175711	F1C fimbriae	http://www.mgc.ac.cn/cgi-bin/VFs/vfs.cgi?VFID=VF0224	focC	http://www.mgc.ac.cn/cgi-bin/VFs/gene.cgi?GeneID=VFG000911	VFC0001	Adherence
VFG000910 (focI)	100	540 / 540	8chr2	175752..176291	F1C fimbriae	http://www.mgc.ac.cn/cgi-bin/VFs/vfs.cgi?VFID=VF0224	focI	http://www.mgc.ac.cn/cgi-bin/VFs/gene.cgi?GeneID=VFG000910	VFC0001	Adherence
VFG000909 (focA)	100	543 / 543	8chr2	176362..176904	F1C fimbriae	http://www.mgc.ac.cn/cgi-bin/VFs/vfs.cgi?VFID=VF0224	focA	http://www.mgc.ac.cn/cgi-bin/VFs/gene.cgi?GeneID=VFG000909	VFC0001	Adherence
VFG042567 (C_RS05810)	100	330 / 330	8chr2	177276..177605	F1C fimbriae	http://www.mgc.ac.cn/cgi-bin/VFs/vfs.cgi?VFID=VF0224	C_RS05810	http://www.mgc.ac.cn/cgi-bin/VFs/gene.cgi?GeneID=VFG042567	VFC0001	Adherence
VFG042566 (sfaC)	100	285 / 285	8chr2	177961..178245	F1C fimbriae	http://www.mgc.ac.cn/cgi-bin/VFs/vfs.cgi?VFID=VF0224	sfaC	http://www.mgc.ac.cn/cgi-bin/VFs/gene.cgi?GeneID=VFG042566	VFC0001	Adherence
VFG045349 (fdeC)	99.7648	4251 / 4251	8chr2	931668..935918	FdeC	http://www.mgc.ac.cn/cgi-bin/VFs/vfs.cgi?VFID=VF0506	fdeC	http://www.mgc.ac.cn/cgi-bin/VFs/gene.cgi?GeneID=VFG045349	VFC0001	Adherence
VFG034721 (ibeC)	99.827	1734 / 1734	8chr1	1840071..1841804	Ibes	http://www.mgc.ac.cn/cgi-bin/VFs/vfs.cgi?VFID=VF0237	ibeC	http://www.mgc.ac.cn/cgi-bin/VFs/gene.cgi?GeneID=VFG034721	VFC0083	Invasion
VFG034679 (ibeB)	99.3492	1383 / 1383	8chr2	690380..691762	Ibes	http://www.mgc.ac.cn/cgi-bin/VFs/vfs.cgi?VFID=VF0237	ibeB	http://www.mgc.ac.cn/cgi-bin/VFs/gene.cgi?GeneID=VFG034679	VFC0083	Invasion
VFG050160 (kpsU)	98.3806	741 / 741	8chr1	2962916..2963656	K1 capsule	http://www.mgc.ac.cn/cgi-bin/VFs/vfs.cgi?VFID=VF0239	kpsU	http://www.mgc.ac.cn/cgi-bin/VFs/gene.cgi?GeneID=VFG050160	VFC0083	Invasion
VFG050159 (kpsD)	99.1652	1677 / 1677	8chr1	2963666..2965342	K1 capsule	http://www.mgc.ac.cn/cgi-bin/VFs/vfs.cgi?VFID=VF0239	kpsD	http://www.mgc.ac.cn/cgi-bin/VFs/gene.cgi?GeneID=VFG050159	VFC0083	Invasion
VFG050158 (kpsE)	98.7815	1149 / 1149	8chr1	2965366..2966514	K1 capsule	http://www.mgc.ac.cn/cgi-bin/VFs/vfs.cgi?VFID=VF0239	kpsE	http://www.mgc.ac.cn/cgi-bin/VFs/gene.cgi?GeneID=VFG050158	VFC0083	Invasion
VFG050157 (kpsF)	99.2886	984 / 984	8chr1	2966586..2967569	K1 capsule	http://www.mgc.ac.cn/cgi-bin/VFs/vfs.cgi?VFID=VF0239	kpsF	http://www.mgc.ac.cn/cgi-bin/VFs/gene.cgi?GeneID=VFG050157	VFC0083	Invasion
VFG000880 (papI)	99.5726	234 / 234	8chr1	1503572..1503805	P fimbriae	http://www.mgc.ac.cn/cgi-bin/VFs/vfs.cgi?VFID=VF0220	papI	http://www.mgc.ac.cn/cgi-bin/VFs/gene.cgi?GeneID=VFG000880	VFC0001	Adherence
VFG000892 (papB)	100	315 / 315	8chr1	1504219..1504533	P fimbriae	http://www.mgc.ac.cn/cgi-bin/VFs/vfs.cgi?VFID=VF0220	papB	http://www.mgc.ac.cn/cgi-bin/VFs/gene.cgi?GeneID=VFG000892	VFC0001	Adherence
VFG000895 (papC)	99.3628	2511 / 2511	8chr1	1506014..1508524	P fimbriae	http://www.mgc.ac.cn/cgi-bin/VFs/vfs.cgi?VFID=VF0220	papC	http://www.mgc.ac.cn/cgi-bin/VFs/gene.cgi?GeneID=VFG000895	VFC0001	Adherence
VFG000885 (papD)	99.4558	735 / 735	8chr1	1508595..1509329	P fimbriae	http://www.mgc.ac.cn/cgi-bin/VFs/vfs.cgi?VFID=VF0220	papD	http://www.mgc.ac.cn/cgi-bin/VFs/gene.cgi?GeneID=VFG000885	VFC0001	Adherence
VFG000887 (papK)	98.324	537 / 537	8chr1	1509957..1510493	P fimbriae	http://www.mgc.ac.cn/cgi-bin/VFs/vfs.cgi?VFID=VF0220	papK	http://www.mgc.ac.cn/cgi-bin/VFs/gene.cgi?GeneID=VFG000887	VFC0001	Adherence
VFG000889 (papF)	98.4032	501 / 501	8chr1	1511119..1511619	P fimbriae	http://www.mgc.ac.cn/cgi-bin/VFs/vfs.cgi?VFID=VF0220	papF	http://www.mgc.ac.cn/cgi-bin/VFs/gene.cgi?GeneID=VFG000889	VFC0001	Adherence
VFG000890 (papG)	99.1098	1011 / 1011	8chr1	1511663..1512673	P fimbriae	http://www.mgc.ac.cn/cgi-bin/VFs/vfs.cgi?VFID=VF0220	papG	http://www.mgc.ac.cn/cgi-bin/VFs/gene.cgi?GeneID=VFG000890	VFC0001	Adherence
VFG000901 (papG)	99.1098	1011 / 1011	8chr1	1511663..1512673	P fimbriae	http://www.mgc.ac.cn/cgi-bin/VFs/vfs.cgi?VFID=VF0220	papG	http://www.mgc.ac.cn/cgi-bin/VFs/gene.cgi?GeneID=VFG000901	VFC0001	Adherence
VFG001713 (papX)	100	552 / 552	8chr1	1512936..1513487	P fimbriae	http://www.mgc.ac.cn/cgi-bin/VFs/vfs.cgi?VFID=VF0220	papX	http://www.mgc.ac.cn/cgi-bin/VFs/gene.cgi?GeneID=VFG001713	VFC0001	Adherence
VFG000903 (pic)	99.9757	4116 / 4116	8chr2	999989..1004104	Pic	http://www.mgc.ac.cn/cgi-bin/VFs/vfs.cgi?VFID=VF0232	pic	http://www.mgc.ac.cn/cgi-bin/VFs/gene.cgi?GeneID=VFG000903	VFC0086	Effector delivery system
VFG012335 (sfaE)	99.1379	696 / 696	8chr1	3046728..3047423	S fimbriae	http://www.mgc.ac.cn/cgi-bin/VFs/vfs.cgi?VFID=VF0222	sfaE	http://www.mgc.ac.cn/cgi-bin/VFs/gene.cgi?GeneID=VFG012335	VFC0001	Adherence
VFG012337 (sfaF)	99.5439	2631 / 2631	8chr1	3047493..3050123	S fimbriae	http://www.mgc.ac.cn/cgi-bin/VFs/vfs.cgi?VFID=VF0222	sfaF	http://www.mgc.ac.cn/cgi-bin/VFs/gene.cgi?GeneID=VFG012337	VFC0001	Adherence
VFG012337 (sfaF)	99.6199	2631 / 2631	8chr2	172316..174946	S fimbriae	http://www.mgc.ac.cn/cgi-bin/VFs/vfs.cgi?VFID=VF0222	sfaF	http://www.mgc.ac.cn/cgi-bin/VFs/gene.cgi?GeneID=VFG012337	VFC0001	Adherence
VFG012513 (iroB)	100	1116 / 1116	8chr2	157444..158559	Salmochelin siderophore	http://www.mgc.ac.cn/cgi-bin/VFs/vfs.cgi?VFID=VF0230	iroB	http://www.mgc.ac.cn/cgi-bin/VFs/gene.cgi?GeneID=VFG012513	VFC0272	Nutritional/Metabolic factor
VFG012509 (iroC)	99.9454	3660 / 3660	8chr2	158699..162358	Salmochelin siderophore	http://www.mgc.ac.cn/cgi-bin/VFs/vfs.cgi?VFID=VF0230	iroC	http://www.mgc.ac.cn/cgi-bin/VFs/gene.cgi?GeneID=VFG012509	VFC0272	Nutritional/Metabolic factor
VFG012505 (iroD)	100	1230 / 1230	8chr2	162462..163691	Salmochelin siderophore	http://www.mgc.ac.cn/cgi-bin/VFs/vfs.cgi?VFID=VF0230	iroD	http://www.mgc.ac.cn/cgi-bin/VFs/gene.cgi?GeneID=VFG012505	VFC0272	Nutritional/Metabolic factor
VFG012501 (iroE)	100	957 / 957	8chr2	163776..164732	Salmochelin siderophore	http://www.mgc.ac.cn/cgi-bin/VFs/vfs.cgi?VFID=VF0230	iroE	http://www.mgc.ac.cn/cgi-bin/VFs/gene.cgi?GeneID=VFG012501	VFC0272	Nutritional/Metabolic factor
VFG000935 (iroN)	99.9541	2178 / 2178	8chr2	164777..166955	Salmochelin siderophore	http://www.mgc.ac.cn/cgi-bin/VFs/vfs.cgi?VFID=VF0230	iroN	http://www.mgc.ac.cn/cgi-bin/VFs/gene.cgi?GeneID=VFG000935	VFC0272	Nutritional/Metabolic factor
VFG001827 (senB)	99.6599	1176 / 1176	8pla1	124517..125692	ShET2	http://www.mgc.ac.cn/cgi-bin/VFs/vfs.cgi?VFID=VF0258	senB	http://www.mgc.ac.cn/cgi-bin/VFs/gene.cgi?GeneID=VFG001827	VFC0235	Exotoxin
VFG045464 (tcpC)	100	924 / 924	8chr1	817860..818783	TcpC	http://www.mgc.ac.cn/cgi-bin/VFs/vfs.cgi?VFID=VF0413	tcpC	http://www.mgc.ac.cn/cgi-bin/VFs/gene.cgi?GeneID=VFG045464	VFC0258	Immune modulation
VFG000879 (fimH)	99.6678	903 / 903	8chr1	1364483..1365385	Type 1 fimbriae	http://www.mgc.ac.cn/cgi-bin/VFs/vfs.cgi?VFID=VF0221	fimH	http://www.mgc.ac.cn/cgi-bin/VFs/gene.cgi?GeneID=VFG000879	VFC0001	Adherence
VFG000878 (fimG)	100	504 / 504	8chr1	1365405..1365908	Type 1 fimbriae	http://www.mgc.ac.cn/cgi-bin/VFs/vfs.cgi?VFID=VF0221	fimG	http://www.mgc.ac.cn/cgi-bin/VFs/gene.cgi?GeneID=VFG000878	VFC0001	Adherence
VFG000877 (fimF)	100	531 / 531	8chr1	1365921..1366451	Type 1 fimbriae	http://www.mgc.ac.cn/cgi-bin/VFs/vfs.cgi?VFID=VF0221	fimF	http://www.mgc.ac.cn/cgi-bin/VFs/gene.cgi?GeneID=VFG000877	VFC0001	Adherence
VFG000876 (fimD)	100	2637 / 2637	8chr1	1366461..1369097	Type 1 fimbriae	http://www.mgc.ac.cn/cgi-bin/VFs/vfs.cgi?VFID=VF0221	fimD	http://www.mgc.ac.cn/cgi-bin/VFs/gene.cgi?GeneID=VFG000876	VFC0001	Adherence
VFG000875 (fimC)	100	726 / 726	8chr1	1369163..1369888	Type 1 fimbriae	http://www.mgc.ac.cn/cgi-bin/VFs/vfs.cgi?VFID=VF0221	fimC	http://www.mgc.ac.cn/cgi-bin/VFs/gene.cgi?GeneID=VFG000875	VFC0001	Adherence
VFG000874 (fimI)	100	540 / 540	8chr1	1369925..1370464	Type 1 fimbriae	http://www.mgc.ac.cn/cgi-bin/VFs/vfs.cgi?VFID=VF0221	fimI	http://www.mgc.ac.cn/cgi-bin/VFs/gene.cgi?GeneID=VFG000874	VFC0001	Adherence
VFG000873 (fimA)	100	549 / 549	8chr1	1370529..1371077	Type 1 fimbriae	http://www.mgc.ac.cn/cgi-bin/VFs/vfs.cgi?VFID=VF0221	fimA	http://www.mgc.ac.cn/cgi-bin/VFs/gene.cgi?GeneID=VFG000873	VFC0001	Adherence
VFG000872 (fimE)	100	597 / 597	8chr1	1371558..1372154	Type 1 fimbriae	http://www.mgc.ac.cn/cgi-bin/VFs/vfs.cgi?VFID=VF0221	fimE	http://www.mgc.ac.cn/cgi-bin/VFs/gene.cgi?GeneID=VFG000872	VFC0001	Adherence
VFG000871 (fimB)	100	603 / 603	8chr1	1372632..1373234	Type 1 fimbriae	http://www.mgc.ac.cn/cgi-bin/VFs/vfs.cgi?VFID=VF0221	fimB	http://www.mgc.ac.cn/cgi-bin/VFs/gene.cgi?GeneID=VFG000871	VFC0001	Adherence
VFG044326 (ybtP)	99.7665	1713 / 1713	8chr1	877518..879230	Ybt	http://www.mgc.ac.cn/cgi-bin/VFs/vfs.cgi?VFID=VF0564	ybtP	http://www.mgc.ac.cn/cgi-bin/VFs/gene.cgi?GeneID=VFG044326	VFC0272	Nutritional/Metabolic factor
VFG000368 (ybtS)	99.8467	1305 / 1305	8chr1	873124..874428	Yersiniabactin	http://www.mgc.ac.cn/cgi-bin/VFs/vfs.cgi?VFID=VF0136	ybtS	http://www.mgc.ac.cn/cgi-bin/VFs/gene.cgi?GeneID=VFG000368	VFC0272	Nutritional/Metabolic factor
VFG000367 (ybtX)	99.6877	1281 / 1281	8chr1	874456..875736	Yersiniabactin	http://www.mgc.ac.cn/cgi-bin/VFs/vfs.cgi?VFID=VF0136	ybtX	http://www.mgc.ac.cn/cgi-bin/VFs/gene.cgi?GeneID=VFG000367	VFC0272	Nutritional/Metabolic factor
VFG000366 (ybtQ)	99.6672	1803 / 1803	8chr1	875729..877531	Yersiniabactin	http://www.mgc.ac.cn/cgi-bin/VFs/vfs.cgi?VFID=VF0136	ybtQ	http://www.mgc.ac.cn/cgi-bin/VFs/gene.cgi?GeneID=VFG000366	VFC0272	Nutritional/Metabolic factor
VFG000365 (ybtP)	99.7665	1713 / 1713	8chr1	877518..879230	Yersiniabactin	http://www.mgc.ac.cn/cgi-bin/VFs/vfs.cgi?VFID=VF0136	ybtP	http://www.mgc.ac.cn/cgi-bin/VFs/gene.cgi?GeneID=VFG000365	VFC0272	Nutritional/Metabolic factor
VFG000364 (ybtA)	99.4792	960 / 960	8chr1	879487..880446	Yersiniabactin	http://www.mgc.ac.cn/cgi-bin/VFs/vfs.cgi?VFID=VF0136	ybtA	http://www.mgc.ac.cn/cgi-bin/VFs/gene.cgi?GeneID=VFG000364	VFC0272	Nutritional/Metabolic factor
VFG000363 (irp2)	98.5102	6108 / 6108	8chr1	880637..886744	Yersiniabactin	http://www.mgc.ac.cn/cgi-bin/VFs/vfs.cgi?VFID=VF0136	irp2	http://www.mgc.ac.cn/cgi-bin/VFs/gene.cgi?GeneID=VFG000363	VFC0272	Nutritional/Metabolic factor
VFG000362 (irp1)	99.7577	9492 / 9492	8chr1	886832..896323	Yersiniabactin	http://www.mgc.ac.cn/cgi-bin/VFs/vfs.cgi?VFID=VF0136	irp1	http://www.mgc.ac.cn/cgi-bin/VFs/gene.cgi?GeneID=VFG000362	VFC0272	Nutritional/Metabolic factor
VFG000361 (ybtU)	99.9092	1101 / 1101	8chr1	896320..897420	Yersiniabactin	http://www.mgc.ac.cn/cgi-bin/VFs/vfs.cgi?VFID=VF0136	ybtU	http://www.mgc.ac.cn/cgi-bin/VFs/gene.cgi?GeneID=VFG000361	VFC0272	Nutritional/Metabolic factor
VFG000360 (ybtT)	99.7512	804 / 804	8chr1	897417..898220	Yersiniabactin	http://www.mgc.ac.cn/cgi-bin/VFs/vfs.cgi?VFID=VF0136	ybtT	http://www.mgc.ac.cn/cgi-bin/VFs/gene.cgi?GeneID=VFG000360	VFC0272	Nutritional/Metabolic factor
VFG000359 (ybtE)	99.8733	1578 / 1578	8chr1	898224..899801	Yersiniabactin	http://www.mgc.ac.cn/cgi-bin/VFs/vfs.cgi?VFID=VF0136	ybtE	http://www.mgc.ac.cn/cgi-bin/VFs/gene.cgi?GeneID=VFG000359	VFC0272	Nutritional/Metabolic factor
VFG000358 (fyuA/psn)	99.8516	2022 / 2022	8chr1	899932..901953	Yersiniabactin	http://www.mgc.ac.cn/cgi-bin/VFs/vfs.cgi?VFID=VF0136	fyuA/psn	http://www.mgc.ac.cn/cgi-bin/VFs/gene.cgi?GeneID=VFG000358	VFC0272	Nutritional/Metabolic factor
